# Supplementary material for: Coenzyme Q10 Supplementation in Statin Treated Patients: A Double-Blinded Randomized Placebo-Controlled Trial
Source: Antioxidants (Basel). 2022 Aug 29;11(9):1698. doi: 10.3390/antiox11091698 (PMC9495827; doi:10.3390/antiox11091698)
Supplement: Supplementary file 1 [file antioxidants-11-01698-s001.zip]

Archive with 1 entries (1 files):
- antioxidants-1865248-supplementary.pdf
